# Supplementary material for: Isolation and identification of specific Enterococcus faecalis phage C-3 and G21-7 against Avian pathogenic Escherichia coli and its application to one-day-old geese
Source: Front Microbiol. 2024 Jun 19;15:1385860. doi: 10.3389/fmicb.2024.1385860 (PMC11221357; doi:10.3389/fmicb.2024.1385860)
Supplement: Supplementary file 7 [file Table_7.xlsx]

## Sheet: Sheet1
name	start	stop	strand	Phigaro-group	Phigaro-function	Phigaro-VOG	Bakta-Product	Bakta-DbXrefs	PhageScope-Product	PhageScope-classification	PhageScope-source
gene1	3	711	+	Phigaro-Portal	portal protein	VOG0720			Phage portal protein, SPP1 Gp6-like	assembly;infection;	eggNOG-mapper
gene2	722	1478	+	Phigaro-Hyp	Unknown	VOG4564	Head morphogenesis protein	SO:0001217, UniRef:UniRef50_A0A0S2MXV3	Phage Mu protein F like protein	unsorted;	eggNOG-mapper
gene3	1588	2257	+	Phigaro-Other	scaffolding protein	VOG4555	DUF4355 domain-containing protein	SO:0001217, UniRef:UniRef50_S6CUB3	aminoacyl-tRNA ligase activity	replication;tRNA;	eggNOG-mapper
gene4	2305	3112	+	Phigaro-Coat	major capsid protein	VOG4711		SO:0001217, UniRef:UniRef50_A0A4D6DSZ0	peptidase activity	lysis;	eggNOG-mapper
gene5	3266	3707	+	Phigaro-Other	bacterial surface protein	VOG7168	Chitinase	SO:0001217, UniRef:UniRef50_A0A0S2MY17	peptidase activity	lysis;	eggNOG-mapper
gene6	3766	4171	+	Phigaro-Hyp	Unknown	VOG4713	Head-tail connector protein	SO:0001217, UniRef:UniRef50_S6CQC2	head-tail adaptor	assembly;infection;	Iterative search
gene7	4186	4564	+	Phigaro-Hyp	Unknown	VOG6854	DUF1934 domain-containing protein	SO:0001217, UniRef:UniRef50_A0A0S2MXU8	hypothetical protein	hypothetical;	eggNOG-mapper
gene8	4548	4929	+	Phigaro-Hyp	Unknown	VOG5660	HK97 gp10 family phage protein	SO:0001217, UniRef:UniRef50_I4DSJ4	hypothetical protein	hypothetical;	eggNOG-mapper
gene9	4941	5376	+	Phigaro-Hyp	Unknown	VOG0724	Phage tail protein	SO:0001217, UniRef:UniRef50_A0A0S2MXV4	Protein of unknown function (DUF3168)	unsorted;	eggNOG-mapper
gene10	5396	6089	+	Phigaro-Hyp	Unknown	VOG4563	BIG2 domain-containing protein	SO:0001217, UniRef:UniRef50_A0A0S2MXX5	Phage major tail protein 2	infection;	eggNOG-mapper
gene11	6228	6669	+	Phigaro-Hyp	Unknown	VOG6853	Conserved domain protein	SO:0001217, UniRef:UniRef50_S6CQC3	.	.	.
gene12	6607	6904	+	Phigaro-Hyp	Unknown	VOG6852	Terminase small subunit	SO:0001217, UniRef:UniRef50_S6CRE2	.	.	.
.	6499	6903	+	.	.	.	.	.	hypothetical protein	hypothetical;	eggNOG-mapper
gene13	6916	9802	+	Phigaro-Other	putative tape measure protein	VOG6163	Minor capsid protein	SO:0001217, UniRef:UniRef50_S6CUB9	peptidoglycan catabolic process	unsorted;	eggNOG-mapper
gene14	9815	13808	+	Phigaro-Tail	phage tail fiber protein	VOG7104	Tail fibers protein	SO:0001217, UniRef:UniRef50_A0A4D6DSZ7	Phage tail protein	infection;	eggNOG-mapper
gene15	13819	17047	+	Phigaro-Other	minor structural protein	VOG4599	Prophage-tail domain-containing protein	SO:0001217, UniRef:UniRef50_A0A4D6DSW0	peptidoglycan catabolic process	unsorted;	eggNOG-mapper
gene16	17121	17835	+	Phigaro-Hyp	Unknown	VOG10230	Bifunctional autolysin / N-acetylmuramoyl-L-alanine amidase/ endo-beta-N-acetylglucosaminidase	SO:0001217, UniRef:UniRef50_A0A4D6DT42	peptidoglycan catabolic process	unsorted;	eggNOG-mapper
gene17	18126	18555	-	Phigaro-Hyp	Unknown	VOG6168	Phage protein	SO:0001217, UniRef:UniRef50_S6CQM4	hypothetical protein	hypothetical;	eggNOG-mapper
gene18	19065	19890	+	Phigaro-Hyp	Unknown	VOG5753	Single-stranded DNA-binding protein	SO:0001217, UniRef:UniRef50_S6CQC5	hypothetical protein	hypothetical;	eggNOG-mapper
gene19	19942	20377	+	Phigaro-Hyp	Unknown	VOG6851	Phage protein	SO:0001217, UniRef:UniRef50_A0A0S2MY33	hypothetical protein	hypothetical;	eggNOG-mapper
gene20	20379	20775	+	Phigaro-Hyp	Unknown	VOG6833	Histidine kinase	SO:0001217, UniRef:UniRef50_S6CUC6	hypothetical protein	hypothetical;	eggNOG-mapper
gene21	20764	20965	+	Phigaro-Hyp	Unknown	VOG5754	DUF2187 domain-containing protein	SO:0001217, UniRef:UniRef50_S6CQM5	hypothetical protein	hypothetical;	eggNOG-mapper
tRNA	21074	21172	+	.	.	GCCBIC_00110	tRNA-Xxx	.	.	.	.
tRNA	21363	21433	+	.	.	GCCBIC_00115	tRNA-Trp(cca)	SO:0000271	.	.	.
gene22	21463	21589	+	Phigaro-Hyp	Unknown	VOG6850	BZIP domain-containing protein	SO:0001217, UniRef:UniRef50_S6CR09	hypothetical protein	hypothetical;	eggNOG-mapper
gene23	22399	22546	+	Phigaro-Hyp	Unknown	VOG1962	.	.	host RecBCD nuclease inhibitor	regulation;packaging;	Iterative search
gene24	22547	22922	+	Phigaro-Hyp	Unknown	VOG5626	.	.	unknown	unsorted;	.
gene25	22921	23173	+	Phigaro-Hyp	Unknown	VOG6217	Phage protein	SO:0001217, UniRef:UniRef50_S6CUC9	hypothetical protein	hypothetical;	eggNOG-mapper
gene26	23172	23361	+	Phigaro-Hyp	Unknown	VOG6849	DUF2027 domain-containing protein	SO:0001217, UniRef:UniRef50_K0J285	hypothetical protein	hypothetical;	eggNOG-mapper
gene27	23372	24317	+	Phigaro-Replication	DNA primase	VOG4551	Toprim domain-containing protein	SO:0001217, UniRef:UniRef50_A0A4D6DTE6	DNA primase activity	replication;	eggNOG-mapper
gene28	24391	24745	+	Phigaro-Hyp	Unknown	VOG4643	Transcriptional regulator	SO:0001217, UniRef:UniRef50_A0A4D6DUJ1	transcriptional regulator, D5-like	regulation;	Iterative search
gene29	24793	25570	+	Phigaro-Replication	DNA replication protein	VOG0189	IstB-IS21 domain-containing protein	SO:0001217, UniRef:UniRef50_A0A4D6DTZ8	IstB-like ATP binding protein	replication;	eggNOG-mapper
gene30	25581	26946	+	Phigaro-Replication	putative DNA helicase	VOG0025	Replicative DNA helicase	SO:0001217, UniRef:UniRef50_A0A0S2MXZ4	DNA helicase activity	replication;	eggNOG-mapper
gene31	26958	27711	+	Phigaro-Other	DNA methylase	VOG4567		PFAM:PF00145.20	methyltransferase activity	immune;	eggNOG-mapper
gene32	27676	27901	+	Phigaro-Hyp	Unknown	VOG6848	Phage protein	SO:0001217, UniRef:UniRef50_K0IS05	hypothetical protein	hypothetical;	eggNOG-mapper
gene33	27912	28173	+	Phigaro-Hyp	Unknown	VOG9443	.	.	unknown	unsorted;	.
gene34	28245	28686	+	Phigaro-Hyp	Unknown	VOG10904	HNHc domain-containing protein	SO:0001217, UniRef:UniRef50_A0A4D6DSB2	HNH endonuclease	packaging;	eggNOG-mapper
gene35	28678	29707	+	Phigaro-Hyp	Unknown	VOG5543	YqaJ domain-containing protein	SO:0001217, UniRef:UniRef50_S6CRE8	CRISPR/Cas system associated	unsorted;	Iterative search
gene36	29706	30042	+	Phigaro-Hyp	Unknown	VOG5453	Carrier domain-containing protein	SO:0001217, UniRef:UniRef50_I4DSL5	hypothetical protein	hypothetical;	eggNOG-mapper
gene37	30038	30608	+	Phigaro-Hyp	Unknown	VOG1093	Crossover junction endodeoxyribonuclease RuvC	SO:0001217, UniRef:UniRef50_S6CQM9	Crossover junction endodeoxyribonuclease RuvC	regulation;packaging;	eggNOG-mapper
gene38	30604	31174	+	Phigaro-Hyp	Unknown	VOG0020	Putative adenylate kinase	SO:0001217, UniRef:UniRef50_I4DSL8	kinase activity	unsorted;	eggNOG-mapper
gene39	31166	31799	+	Phigaro-Hyp	Unknown	VOG6832	Sigma-70 family RNA polymerase sigma factor	SO:0001217, UniRef:UniRef50_I4DSL9	DNA-dependent transcription, initiation	regulation;	eggNOG-mapper
gene40	31890	32454	+	Phigaro-Hyp	Unknown	VOG6831	LPS glycosyltransferase	SO:0001217, UniRef:UniRef50_I4DSM0	transferase activity	immune;	eggNOG-mapper
gene41	32584	32791	+	Phigaro-Hyp	Unknown	VOG6528	.	.	unknown	unsorted;	.
gene42	32804	32978	+	Phigaro-Hyp	Unknown	VOG8953	.	.	unknown	unsorted;	.
gene43	32990	33170	+	Phigaro-Hyp	Unknown	VOG8324	.	.	unknown	unsorted;	.
gene44	33171	33366	+	Phigaro-Hyp	Unknown	VOG8323	.	.	unknown	unsorted;	.
gene45	33379	33604	+	Phigaro-Hyp	Unknown	VOG6847	Phage protein	SO:0001217, UniRef:UniRef50_S6CR14	hypothetical protein	hypothetical;	eggNOG-mapper
gene46	33600	33810	+	Phigaro-Hyp	Unknown	VOG6846	Phage protein	SO:0001217, UniRef:UniRef50_S6CQD1	hypothetical protein	hypothetical;	eggNOG-mapper
gene47	33812	34025	+	Phigaro-Hyp	Unknown	VOG5824	.	.	hypothetical protein	hypothetical;	eggNOG-mapper
gene48	34025	34379	+	Phigaro-Hyp	Unknown	VOG9442	.	.	hypothetical protein	hypothetical;	eggNOG-mapper
gene49	34378	34606	+	Phigaro-Hyp	Unknown	VOG6479	.	.	transcriptional regulator	regulation;	Iterative search
gene50	34619	34805	+	Phigaro-Hyp	Unknown	VOG6403	DUF2188 domain-containing protein	SO:0001217, UniRef:UniRef50_X2KRJ7	hypothetical protein	hypothetical;	eggNOG-mapper
gene51	34883	37412	+	Phigaro-Replication	DNA polymerase	VOG0026	.	PFAM:PF01612.23	DNA polymerase family A	replication;	eggNOG-mapper
gene52	37486	37969	+	Phigaro-Hyp	Unknown	VOG6401	Imm63 domain-containing protein	SO:0001217, UniRef:UniRef50_I4DSM4	hypothetical protein	hypothetical;	eggNOG-mapper
gene53	37970	38360	+	Phigaro-Hyp	Unknown	VOG9199	ASCH domain-containing protein	SO:0001217, UniRef:UniRef50_S6CRF1	hypothetical protein	hypothetical;	eggNOG-mapper
gene54	38352	39048	+	Phigaro-Other	ATP-dependent metalloprotease	VOG7456	ATP-dependent metalloprotease	SO:0001217, UniRef:UniRef50_A0A0S2MY69	metallopeptidase activity	lysis;	eggNOG-mapper
gene55	39106	39505	+	Phigaro-Hyp	Unknown	VOG9440	.	.	unknown	unsorted;	.
gene56	39488	39725	+	Phigaro-Hyp	Unknown	VOG3105	.	.	unknown	unsorted;	.
gene57	39694	40018	+	Phigaro-Hyp	Unknown	VOG6842	.	.	unknown	unsorted;	.
gene58	40040	40625	+	Phigaro-Hyp	Unknown	VOG9299	.	.	hypothetical protein	hypothetical;	eggNOG-mapper
gene59	40635	40836	+	Phigaro-Hyp	Unknown	VOG6845	Phage protein	SO:0001217, UniRef:UniRef50_K0IV23	unknown	unsorted;	.
gene60	40848	41268	+	Phigaro-Hyp	Unknown	VOG4010	BPL/LPL catalytic domain-containing protein	SO:0001217, UniRef:UniRef50_I4DSM6	hypothetical protein	hypothetical;	eggNOG-mapper
gene61	41349	41535	+	Phigaro-Hyp	Unknown	VOG7241	.	.	unknown	unsorted;	.
gene62	41596	41791	+	Phigaro-Hyp	Unknown	VOG6844	Phage protein	SO:0001217, UniRef:UniRef50_S6CUF1	hypothetical protein	hypothetical;	eggNOG-mapper
gene63	41787	42048	+	Phigaro-Hyp	Unknown	VOG6843	XRE family transcriptional regulator	SO:0001217, UniRef:UniRef50_X2KRK6	hypothetical protein	hypothetical;	eggNOG-mapper
gene64	42047	42260	+	Phigaro-Hyp	Unknown	VOG8322	Coil containing protein	SO:0001217, UniRef:UniRef50_A0A7S5UQC9	unknown	unsorted;	.
gene65	42272	42491	+	Phigaro-Hyp	Unknown	VOG8544	.	.	unknown	unsorted;	.
gene66	42480	42690	+	Phigaro-Hyp	Unknown	VOG6842	Transposase	SO:0001217, UniRef:UniRef50_S6CRF3	hypothetical protein	hypothetical;	eggNOG-mapper
gene67	42723	42951	+	Phigaro-Hyp	Unknown	VOG6478	.	.	hypothetical protein	hypothetical;	eggNOG-mapper
gene68	42943	43210	+	Phigaro-Hyp	Unknown	VOG6841	Lipoprotein	SO:0001217, UniRef:UniRef50_S6CQN4	hypothetical protein	hypothetical;	eggNOG-mapper
gene69	43211	43517	+	Phigaro-Hyp	Unknown	VOG5341	MazG domain-containing protein	SO:0001217, UniRef:UniRef50_A0A2E1TBW9	sequence-specific DNA binding	replication;	eggNOG-mapper
gene70	43529	43835	+	Phigaro-Unknown	.	.	.	.	unknown	unsorted;	.
gene71	44593	44866	+	Phigaro-Hyp	Unknown	VOG10274	.	.	unknown	unsorted;	.
gene72	44906	45134	+	Phigaro-Hyp	Unknown	VOG10652	DUF2283 domain-containing protein	SO:0001217, UniRef:UniRef50_A0A0S2MXS8	unknown	unsorted;	.
gene73	45257	45581	+	Phigaro-Hyp	Unknown	VOG6840	ATPase	SO:0001217, UniRef:UniRef50_S6CRF4	hypothetical protein	hypothetical;	eggNOG-mapper
gene74	45573	45678	+	Phigaro-Hyp	Unknown	VOG7460			hypothetical protein	hypothetical;	eggNOG-mapper
gene75	45681	46068	+	Phigaro-Hyp	Unknown	VOG6839	Transposase	SO:0001217, UniRef:UniRef50_I4DSN0	hypothetical protein	hypothetical;	eggNOG-mapper
gene76	46060	46435	+	Phigaro-Hyp	Unknown	VOG6830	Phage protein	SO:0001217, UniRef:UniRef50_A0A0S2MXS9	hypothetical protein	hypothetical;	eggNOG-mapper
.	46512	46646	+	.	.	.	.	.	hypothetical protein	hypothetical;	eggNOG-mapper
gene77	46715	46970	+	Phigaro-Hyp	Unknown	VOG8605	SLH domain-containing protein	SO:0001217, UniRef:UniRef50_K0IS12	hypothetical protein	hypothetical;	eggNOG-mapper
gene78	47105	47399	+	Phigaro-Hyp	Unknown	VOG5665	KTSC domain-containing protein	SO:0001217, UniRef:UniRef50_S6CQN6	hypothetical protein	hypothetical;	eggNOG-mapper
gene79	47411	47621	+	Phigaro-Hyp	Unknown	VOG4039	Methyltransferase	SO:0001217, UniRef:UniRef50_S6CR20	hypothetical protein	hypothetical;	eggNOG-mapper
gene80	47763	47910	+	Phigaro-Hyp	Unknown	VOG7105	.	.	unknown	unsorted;	.
gene81	47943	48246	+	Phigaro-Hyp	Unknown	VOG6829	Holin	SO:0001217, UniRef:UniRef50_A0A1L7DQ88	hypothetical protein	hypothetical;	eggNOG-mapper
gene82	49697	49910	-	Phigaro-Hyp	Unknown	VOG6837	Gliding motility protein GldL	SO:0001217, UniRef:UniRef50_S6CQN8	hypothetical protein	hypothetical;	eggNOG-mapper
gene83	49911	50130	-	Phigaro-Hyp	Unknown	VOG7459	Exported protein	SO:0001217, UniRef:UniRef50_K0IS60	hypothetical protein	hypothetical;	eggNOG-mapper
gene84	50130	50679	-	Phigaro-Hyp	Unknown	VOG7455	.	.	hypothetical protein	hypothetical;	eggNOG-mapper
gene85	50714	51380	-	Phigaro-Hyp	Unknown	VOG6836	.	.	hypothetical protein	hypothetical;	eggNOG-mapper
gene86	51829	52198	-	Phigaro-Hyp	Unknown	VOG6835	Phage protein	SO:0001217, UniRef:UniRef50_A0A6J4D1J8	ABC transporter	infection;	Iterative search
gene87	52217	52520	-	Phigaro-Hyp	Unknown	VOG7458	DUF1508 domain-containing protein	SO:0001217, UniRef:UniRef50_A0A0S2MXT5	hypothetical protein	hypothetical;	eggNOG-mapper
gene88	52527	52782	-	Phigaro-Other	glutaredoxin	VOG4549	Glutaredoxin domain-containing protein	SO:0001217, UniRef:UniRef50_A0A0S2MXU4	electron carrier activity	unsorted;	eggNOG-mapper
gene89	53037	53418	-	Phigaro-Other	methyltransferase	VOG7454	.	.	methyltransferase activity	immune;	eggNOG-mapper
gene90	53419	53806	-	Phigaro-Hyp	Unknown	VOG7453	YqgFc domain-containing protein	SO:0001217, UniRef:UniRef50_S6CUH0	hypothetical protein	hypothetical;	eggNOG-mapper
gene91	53805	54063	-	Phigaro-Hyp	Unknown	VOG7457	Cytoplasmic protein	SO:0001217, UniRef:UniRef50_S6CQP1	hypothetical protein	hypothetical;	eggNOG-mapper
gene92	54062	54377	-	Phigaro-Hyp	Unknown	VOG6402	Transcriptional regulator	SO:0001217, UniRef:UniRef50_A0A5C1K6U6	hypothetical protein	hypothetical;	eggNOG-mapper
gene93	54657	55257	+	Phigaro-Terminase	terminase small subunit	VOG0796	Terminase small subunit	SO:0001217, UniRef:UniRef50_A0A4D6DS79	Terminase small subunit	packaging;	eggNOG-mapper
.	55234	55614	+	.	.	.	.	.	hypothetical protein	hypothetical;	eggNOG-mapper
gene94	55270	55615	+	Phigaro-Hyp	Unknown	VOG6834	TMhelix containing protein	SO:0001217, UniRef:UniRef50_X2KXM7	.	.	.
gene95	55633	55882	+	Phigaro-Lysis	holin	VOG0602	Holin	SO:0001217, UniRef:UniRef50_A0A5C1K872	holin	lysis;	Iterative search
gene96	55944	57216	+	Phigaro-Terminase	terminase large subunit	VOG10227	Terminase large subunit	SO:0001217, UniRef:UniRef50_X2KQC7	Phage terminase large subunit	packaging;	eggNOG-mapper
.	57272	58096	+	.	.	.	.	.	Phage portal protein, SPP1 Gp6-like	assembly;infection;	eggNOG-mapper
