# Supplementary material for: Isolation and identification of specific Enterococcus faecalis phage C-3 and G21-7 against Avian pathogenic Escherichia coli and its application to one-day-old geese
Source: Front Microbiol. 2024 Jun 19;15:1385860. doi: 10.3389/fmicb.2024.1385860 (PMC11221357; doi:10.3389/fmicb.2024.1385860)
Supplement: Supplementary file 8 [file Table_8.xlsx]

## Sheet: Sheet1
name	start	stop	strand	Phigaro-group	Phigaro-function	Phigaro-VOG	Bakta-Product	Bakta-DbXrefs	PhageScope-Product	PhageScope-classification	PhageScope-source
.	1	306	-	.	.	.	hypothetical protein	.	unknown	unsorted;	.
.	319	624	-	.	.	.	MazG domain-containing protein	SO:0001217, UniRef:UniRef50_A0A2E1TBW9	sequence-specific DNA binding	replication;	eggNOG-mapper
.	626	892	-	.	.	.	Lipoprotein	SO:0001217, UniRef:UniRef50_S6CQN4	hypothetical protein	hypothetical;	eggNOG-mapper
.	885	1112	-	.	.	.	hypothetical protein	.	hypothetical protein	hypothetical;	eggNOG-mapper
gene1	1146	1356	-	Phigaro-Hyp	Unknown	VOG6842	Transposase	SO:0001217, UniRef:UniRef50_S6CRF3	hypothetical protein	hypothetical;	eggNOG-mapper
gene2	1345	1564	-	Phigaro-Hyp	Unknown	VOG8544	hypothetical protein	.	unknown	unsorted;	.
gene3	1576	1789	-	Phigaro-Hyp	Unknown	VOG8322	Coil containing protein	SO:0001217, UniRef:UniRef50_A0A7S5UQC9	unknown	unsorted;	.
gene4	1788	2049	-	Phigaro-Hyp	Unknown	VOG6843	XRE family transcriptional regulator	SO:0001217, UniRef:UniRef50_X2KRK6	hypothetical protein	hypothetical;	eggNOG-mapper
gene5	2045	2240	-	Phigaro-Hyp	Unknown	VOG6844	Phage protein	SO:0001217, UniRef:UniRef50_S6CUF1	hypothetical protein	hypothetical;	eggNOG-mapper
gene6	2301	2487	-	Phigaro-Hyp	Unknown	VOG7241	hypothetical protein	.	unknown	unsorted;	.
gene7	2568	2988	-	Phigaro-Hyp	Unknown	VOG4010	BPL/LPL catalytic domain-containing protein	SO:0001217, UniRef:UniRef50_I4DSM6	hypothetical protein	hypothetical;	eggNOG-mapper
gene8	3000	3201	-	Phigaro-Hyp	Unknown	VOG6845	Phage protein	SO:0001217, UniRef:UniRef50_K0IV23	unknown	unsorted;	.
gene9	3211	3796	-	Phigaro-Hyp	Unknown	VOG9299	hypothetical protein	.	hypothetical protein	hypothetical;	eggNOG-mapper
gene10	3818	4142	-	Phigaro-Hyp	Unknown	VOG6842	hypothetical protein	.	unknown	unsorted;	.
gene11	4111	4348	-	Phigaro-Hyp	Unknown	VOG3105	hypothetical protein	.	unknown	unsorted;	.
gene12	4331	4730	-	Phigaro-Hyp	Unknown	VOG9440	hypothetical protein	.	unknown	unsorted;	.
gene13	4788	5484	-	Phigaro-Other	ATP-dependent metalloprotease	VOG7456	ATP-dependent metalloprotease	SO:0001217, UniRef:UniRef50_A0A0S2MY69	metallopeptidase activity	lysis;	eggNOG-mapper
gene14	5476	5866	-	Phigaro-Hyp	Unknown	VOG9199	ASCH domain-containing protein	SO:0001217, UniRef:UniRef50_S6CRF1	hypothetical protein	hypothetical;	eggNOG-mapper
gene15	5867	6350	-	Phigaro-Hyp	Unknown	VOG6401	Imm63 domain-containing protein	SO:0001217, UniRef:UniRef50_I4DSM4	hypothetical protein	hypothetical;	eggNOG-mapper
gene16	6424	8953	-	Phigaro-Replication	DNA polymerase	VOG0026	hypothetical protein	PFAM:PF01612.23	DNA polymerase family A	replication;	eggNOG-mapper
gene17	9031	9217	-	Phigaro-Hyp	Unknown	VOG6403	DUF2188 domain-containing protein	SO:0001217, UniRef:UniRef50_X2KRJ7	hypothetical protein	hypothetical;	eggNOG-mapper
gene18	9230	9458	-	Phigaro-Other	transcriptional regulator	VOG6479	hypothetical protein	.	transcriptional regulator	regulation;	Iterative search
gene19	9457	9811	-	Phigaro-Hyp	Unknown	VOG9442	hypothetical protein	.	hypothetical protein	hypothetical;	eggNOG-mapper
gene20	9811	10024	-	Phigaro-Hyp	Unknown	VOG5824	hypothetical protein	.	hypothetical protein	hypothetical;	eggNOG-mapper
gene21	10026	10236	-	Phigaro-Hyp	Unknown	VOG6846	Phage protein	SO:0001217, UniRef:UniRef50_S6CQD1	hypothetical protein	hypothetical;	eggNOG-mapper
gene22	10232	10457	-	Phigaro-Hyp	Unknown	VOG6847	Phage protein	SO:0001217, UniRef:UniRef50_S6CR14	hypothetical protein	hypothetical;	eggNOG-mapper
gene23	10470	10665	-	Phigaro-Hyp	Unknown	VOG8323	hypothetical protein	.	unknown	unsorted;	.
gene24	10666	10846	-	Phigaro-Hyp	Unknown	VOG8324	hypothetical protein	.	unknown	unsorted;	.
gene25	10858	11032	-	Phigaro-Hyp	Unknown	VOG8953	hypothetical protein	.	unknown	unsorted;	.
gene26	11045	11252	-	Phigaro-Hyp	Unknown	VOG6528	hypothetical protein	.	unknown	unsorted;	.
gene27	11382	11946	-	Phigaro-Hyp	Unknown	VOG6831	LPS glycosyltransferase	SO:0001217, UniRef:UniRef50_I4DSM0	transferase activity	immune;	eggNOG-mapper
gene28	12037	12670	-	Phigaro-Hyp	Unknown	VOG6832	Sigma-70 family RNA polymerase sigma factor	SO:0001217, UniRef:UniRef50_I4DSL9	DNA-dependent transcription, initiation	regulation;	eggNOG-mapper
gene29	12662	13232	-	Phigaro-Hyp	Unknown	VOG0020	Putative adenylate kinase	SO:0001217, UniRef:UniRef50_I4DSL8	kinase activity	unsorted;	eggNOG-mapper
gene30	13228	13798	-	Phigaro-Hyp	Unknown	VOG1093	Crossover junction endodeoxyribonuclease RuvC	SO:0001217, UniRef:UniRef50_S6CQM9	Crossover junction endodeoxyribonuclease RuvC	regulation;packaging;	eggNOG-mapper
gene31	13794	14130	-	Phigaro-Hyp	Unknown	VOG5453	Carrier domain-containing protein	SO:0001217, UniRef:UniRef50_I4DSL5	hypothetical protein	hypothetical;	eggNOG-mapper
gene32	14129	15158	-	Phigaro-Hyp	Unknown	VOG5543	YqaJ domain-containing protein	SO:0001217, UniRef:UniRef50_S6CRE8	CRISPR/Cas system associated	unsorted;	Iterative search
gene33	15150	15591	-	Phigaro-Hyp	Unknown	VOG10904	HNHc domain-containing protein	SO:0001217, UniRef:UniRef50_A0A4D6DSB2	HNH endonuclease	packaging;	eggNOG-mapper
gene34	15663	15924	-	Phigaro-Hyp	Unknown	VOG9443	hypothetical protein	.	unknown	unsorted;	.
gene35	15935	16160	-	Phigaro-Hyp	Unknown	VOG6848	Phage protein	SO:0001217, UniRef:UniRef50_K0IS05	hypothetical protein	hypothetical;	eggNOG-mapper
gene36	16125	16878	-	Phigaro-Other	DNA methylase	VOG4567	hypothetical protein	PFAM:PF00145.20	methyltransferase activity	immune;	eggNOG-mapper
gene37	16890	18255	-	Phigaro-Replication	putative DNA helicase	VOG0025	Replicative DNA helicase	SO:0001217, UniRef:UniRef50_A0A0S2MXZ4	DNA helicase activity	replication;	eggNOG-mapper
gene38	18266	19043	-	Phigaro-Replication	DNA replication protein	VOG0189	IstB-IS21 domain-containing protein	SO:0001217, UniRef:UniRef50_A0A4D6DTZ8	IstB-like ATP binding protein	replication;	eggNOG-mapper
gene39	19091	19445	-	Phigaro-Hyp	Unknown	VOG4643	Transcriptional regulator	SO:0001217, UniRef:UniRef50_A0A4D6DUJ1	transcriptional regulator, D5-like	regulation;	Iterative search
gene40	19519	20464	-	Phigaro-Replication	DNA primase	VOG4551	Toprim domain-containing protein	SO:0001217, UniRef:UniRef50_A0A4D6DTE6	DNA primase activity	replication;	eggNOG-mapper
gene41	20475	20664	-	Phigaro-Hyp	Unknown	VOG6849	DUF2027 domain-containing protein	SO:0001217, UniRef:UniRef50_K0J285	hypothetical protein	hypothetical;	eggNOG-mapper
gene42	20663	20915	-	Phigaro-Hyp	Unknown	VOG6217	Phage protein	SO:0001217, UniRef:UniRef50_S6CUC9	hypothetical protein	hypothetical;	eggNOG-mapper
gene43	20914	21289	-	Phigaro-Hyp	Unknown	VOG5626	hypothetical protein	.	unknown	unsorted;	.
gene44	21290	21437	-	Phigaro-Hyp	Unknown	VOG1962	hypothetical protein	.	host RecBCD nuclease inhibitor	regulation;packaging;	Iterative search
gene45	22247	22373	-	Phigaro-Hyp	Unknown	VOG6850	BZIP domain-containing protein	SO:0001217, UniRef:UniRef50_S6CR09	hypothetical protein	hypothetical;	eggNOG-mapper
.	22402	22472	-	.	.	.	tRNA-Trp(cca)	SO:0000271	.	.	.
.	22663	22761	-	.	.	.	tRNA-Xxx	.	.	.	.
gene46	22871	23072	-	Phigaro-Hyp	Unknown	VOG5754	DUF2187 domain-containing protein	SO:0001217, UniRef:UniRef50_S6CQM5	hypothetical protein	hypothetical;	eggNOG-mapper
gene47	23061	23457	-	Phigaro-Hyp	Unknown	VOG6833	Histidine kinase	SO:0001217, UniRef:UniRef50_S6CUC6	hypothetical protein	hypothetical;	eggNOG-mapper
gene48	23459	23894	-	Phigaro-Hyp	Unknown	VOG6851	Phage protein	SO:0001217, UniRef:UniRef50_A0A0S2MY33	hypothetical protein	hypothetical;	eggNOG-mapper
gene49	23946	24771	-	Phigaro-Hyp	Unknown	VOG5753	Single-stranded DNA-binding protein	SO:0001217, UniRef:UniRef50_S6CQC5	hypothetical protein	hypothetical;	eggNOG-mapper
gene50	25281	25710	+	Phigaro-Hyp	Unknown	VOG6168	Phage protein	SO:0001217, UniRef:UniRef50_S6CQM4	hypothetical protein	hypothetical;	eggNOG-mapper
gene51	26001	26715	-	Phigaro-Hyp	Unknown	VOG10230	Bifunctional autolysin / N-acetylmuramoyl-L-alanine amidase/ endo-beta-N-acetylglucosaminidase	SO:0001217, UniRef:UniRef50_A0A4D6DT42	peptidoglycan catabolic process	unsorted;	eggNOG-mapper
gene52	26789	30017	-	Phigaro-Other	minor structural protein	VOG4599	Prophage-tail domain-containing protein	SO:0001217, UniRef:UniRef50_A0A4D6DSW0	peptidoglycan catabolic process	unsorted;	eggNOG-mapper
gene53	30028	34021	-	Phigaro-Tail	phage tail fiber protein	VOG7104	Tail fibers protein	SO:0001217, UniRef:UniRef50_A0A4D6DSZ7	Phage tail protein	infection;	eggNOG-mapper
gene54	34034	36920	-	Phigaro-Other	putative tape measure protein	VOG6163	Minor capsid protein	SO:0001217, UniRef:UniRef50_S6CUB9	peptidoglycan catabolic process	unsorted;	eggNOG-mapper
gene55	36932	37229	-	Phigaro-Hyp	Unknown	VOG6852	Terminase small subunit	SO:0001217, UniRef:UniRef50_S6CRE2	hypothetical protein	hypothetical;	eggNOG-mapper
gene56	37167	37608	-	Phigaro-Hyp	Unknown	VOG6853	Conserved domain protein	SO:0001217, UniRef:UniRef50_S6CQC3	.	.	.
gene57	37747	38440	-	Phigaro-Hyp	Unknown	VOG4563	BIG2 domain-containing protein	SO:0001217, UniRef:UniRef50_A0A0S2MXX5	Phage major tail protein 2	infection;	eggNOG-mapper
gene58	38460	38895	-	Phigaro-Hyp	Unknown	VOG0724	Phage tail protein	SO:0001217, UniRef:UniRef50_A0A0S2MXV4	Protein of unknown function (DUF3168)	unsorted;	eggNOG-mapper
gene59	38907	39288	-	Phigaro-Hyp	Unknown	VOG5660	HK97 gp10 family phage protein	SO:0001217, UniRef:UniRef50_I4DSJ4	hypothetical protein	hypothetical;	eggNOG-mapper
gene60	39272	39650	-	Phigaro-Hyp	Unknown	VOG6854	DUF1934 domain-containing protein	SO:0001217, UniRef:UniRef50_A0A0S2MXU8	hypothetical protein	hypothetical;	eggNOG-mapper
gene61	39665	40070	-	Phigaro-Hyp	Unknown	VOG4713	Head-tail connector protein	SO:0001217, UniRef:UniRef50_S6CQC2	head-tail adaptor	assembly;infection;	Iterative search
gene62	40129	40570	-	Phigaro-Other	bacterial surface protein	VOG7168	Chitinase	SO:0001217, UniRef:UniRef50_A0A0S2MY17	peptidase activity	lysis;	eggNOG-mapper
gene63	40724	41531	-	Phigaro-Coat	major capsid protein	VOG4711	Major capsid protein	SO:0001217, UniRef:UniRef50_A0A4D6DSZ0	peptidase activity	lysis;	eggNOG-mapper
gene64	41579	42248	-	Phigaro-Other	scaffolding protein	VOG4555	DUF4355 domain-containing protein	SO:0001217, UniRef:UniRef50_S6CUB3	aminoacyl-tRNA ligase activity	replication;tRNA;	eggNOG-mapper
gene65	42358	43114	-	Phigaro-Hyp	Unknown	VOG4564	Head morphogenesis protein	SO:0001217, UniRef:UniRef50_A0A0S2MXV3	Phage Mu protein F like protein	unsorted;	eggNOG-mapper
gene66	43125	44661	-	Phigaro-Portal	portal protein	VOG0720	Phage portal protein	SO:0001217, UniRef:UniRef50_A0A4D6DTW6	Phage portal protein, SPP1 Gp6-like	assembly;infection;	eggNOG-mapper
gene67	44717	45989	-	Phigaro-Terminase	terminase large subunit	VOG10227	Terminase large subunit	SO:0001217, UniRef:UniRef50_X2KQC7	Phage terminase large subunit	packaging;	eggNOG-mapper
gene68	46051	46300	-	Phigaro-Lysis	holin	VOG0602	Holin	SO:0001217, UniRef:UniRef50_A0A5C1K872	holin	lysis;	Iterative search
gene69	46318	46663	-	Phigaro-Hyp	Unknown	VOG6834	TMhelix containing protein	SO:0001217, UniRef:UniRef50_X2KXM7	hypothetical protein	hypothetical;	eggNOG-mapper
gene70	46676	47276	-	Phigaro-Terminase	terminase small subunit	VOG0796	Terminase small subunit	SO:0001217, UniRef:UniRef50_A0A4D6DS79	Terminase small subunit	packaging;	eggNOG-mapper
gene71	47556	47871	+	Phigaro-Hyp	Unknown	VOG6402	Transcriptional regulator	SO:0001217, UniRef:UniRef50_A0A5C1K6U6	hypothetical protein	hypothetical;	eggNOG-mapper
gene72	47870	48128	+	Phigaro-Hyp	Unknown	VOG7457	Cytoplasmic protein	SO:0001217, UniRef:UniRef50_S6CQP1	hypothetical protein	hypothetical;	eggNOG-mapper
gene73	48127	48514	+	Phigaro-Hyp	Unknown	VOG7453	YqgFc domain-containing protein	SO:0001217, UniRef:UniRef50_S6CUH0	hypothetical protein	hypothetical;	eggNOG-mapper
gene74	48515	48896	+	Phigaro-Other	methyltransferase	VOG7454	hypothetical protein	.	methyltransferase activity	immune;	eggNOG-mapper
gene75	49151	49406	+	Phigaro-Other	glutaredoxin	VOG4549	Glutaredoxin domain-containing protein	SO:0001217, UniRef:UniRef50_A0A0S2MXU4	electron carrier activity	unsorted;	eggNOG-mapper
gene76	49413	49716	+	Phigaro-Hyp	Unknown	VOG7458	DUF1508 domain-containing protein	SO:0001217, UniRef:UniRef50_A0A0S2MXT5	hypothetical protein	hypothetical;	eggNOG-mapper
gene77	49735	50104	+	Phigaro-Hyp	Unknown	VOG6835	Phage protein	SO:0001217, UniRef:UniRef50_A0A6J4D1J8	ABC transporter	infection;	Iterative search
gene78	50553	51219	+	Phigaro-Hyp	Unknown	VOG6836	hypothetical protein	.	hypothetical protein	hypothetical;	eggNOG-mapper
gene79	51254	51803	+	Phigaro-Hyp	Unknown	VOG7455	hypothetical protein	.	hypothetical protein	hypothetical;	eggNOG-mapper
gene80	51803	52022	+	Phigaro-Hyp	Unknown	VOG7459	Exported protein	SO:0001217, UniRef:UniRef50_K0IS60	hypothetical protein	hypothetical;	eggNOG-mapper
gene81	52023	52236	+	Phigaro-Hyp	Unknown	VOG6837	Gliding motility protein GldL	SO:0001217, UniRef:UniRef50_S6CQN8	hypothetical protein	hypothetical;	eggNOG-mapper
gene82	53687	53990	-	Phigaro-Hyp	Unknown	VOG6829	Holin	SO:0001217, UniRef:UniRef50_A0A1L7DQ88	hypothetical protein	hypothetical;	eggNOG-mapper
gene83	54023	54170	-	Phigaro-Hyp	Unknown	VOG7105	hypothetical protein	.	unknown	unsorted;	.
gene84	54312	54522	-	Phigaro-Hyp	Unknown	VOG4039	Methyltransferase	SO:0001217, UniRef:UniRef50_S6CR20	hypothetical protein	hypothetical;	eggNOG-mapper
gene85	54534	54828	-	Phigaro-Hyp	Unknown	VOG5665	KTSC domain-containing protein	SO:0001217, UniRef:UniRef50_S6CQN6	hypothetical protein	hypothetical;	eggNOG-mapper
gene86	54963	55218	-	Phigaro-Hyp	Unknown	VOG8605	SLH domain-containing protein	SO:0001217, UniRef:UniRef50_K0IS12	hypothetical protein	hypothetical;	eggNOG-mapper
.	55286	55420	-	.	.	.	.	.	hypothetical protein	hypothetical;	eggNOG-mapper
gene87	55498	55873	-	Phigaro-Hyp	Unknown	VOG6830	Phage protein	SO:0001217, UniRef:UniRef50_A0A0S2MXS9	hypothetical protein	hypothetical;	eggNOG-mapper
gene88	55865	56252	-	Phigaro-Hyp	Unknown	VOG6839	Transposase	SO:0001217, UniRef:UniRef50_I4DSN0	hypothetical protein	hypothetical;	eggNOG-mapper
.	56255	56359	-	.	.	.	hypothetical protein	.	hypothetical protein	hypothetical;	eggNOG-mapper
.	56352	56675	-	.	.	.	ATPase	SO:0001217, UniRef:UniRef50_S6CRF4	hypothetical protein	hypothetical;	eggNOG-mapper
.	56799	57026	-	.	.	.	DUF2283 domain-containing protein	SO:0001217, UniRef:UniRef50_A0A0S2MXS8	unknown	unsorted;	.
.	57067	57339	-	.	.	.	hypothetical protein	.	unknown	unsorted;	.
